# Supplementary material for: Gene Silencing through CRISPR Interference in Mycoplasmas
Source: Microorganisms. 2022 Jun 5;10(6):1159. doi: 10.3390/microorganisms10061159 (PMC9229473; doi:10.3390/microorganisms10061159)
Supplement: Supplementary file 1 [file microorganisms-10-01159-s001.zip]

Archive with 2 entries (2 files):
- figure S1-S5.pdf
- table S1-S2.xlsx
